# Supplementary material for: Multidimensional Analysis of Physical, Psychosocial, and Cognitive Impairment in People with Chronic Neck Pain
Source: Medicina (Kaunas). 2026 May 14;62(5):956. doi: 10.3390/medicina62050956 (PMC13208137; doi:10.3390/medicina62050956)
Supplement: Supplementary file 1 [file medicina-62-00956-s001.zip]

Archive with 1 entries (1 files):
- medicina-4289697-supplementary.pdf
